# Supplementary material for: Identification of Key Aroma-Active Compounds in Commercial Coffee Using GC-O/AEDA and OAV Analysis
Source: Foods. 2025 Sep 13;14(18):3192. doi: 10.3390/foods14183192 (PMC12469716; doi:10.3390/foods14183192)
Supplement: Supplementary file 1 [file foods-14-03192-s001.zip]

Archive with 1 entries (1 files):
- foods-3811327-supplementary.pdf
